# Supplementary material for: Hospital at home (virtual wards): developing a logic model and dark logic model
Source: BMC Health Serv Res. 2025 May 17;25:714. doi: 10.1186/s12913-025-12872-w (PMC12085072; doi:10.1186/s12913-025-12872-w)
Supplement: Supplementary file 3 — Supplementary Material 3: Appendix 3. Document Analysis table. [file 12913_2025_12872_MOESM3_ESM.xlsx]

## Sheet: Sheet1 (3)
Number	Document / source of information	Document Type	Source	Intervention Inputs	Activities (Processes / Actions)	Outputs	Outcomes	Impacts		Colour Code	Type of evidence	Number (n)
1	NHS. Supporting information_x000D_ Virtual ward including Hospital at Home; National Health Service; 2022.	Guidance	Online	x	x	x	x	x			Guidance /Policy/ Reports	12
2	NHS. Supporting information for ICS leads Enablers for success: virtual wards including hospital at home. National Health Service; 2022.	Guidance	Online	x	x	x	x	x			Reviews/ Evidence synthesis (Secondary literature)	2
3	NHS. Guidance on Pharmacy Services and Medicines Use within Virtual Wards (including Hospital at Home). National Health Service; 2022.	Guidance	Online	x	x	x	x	x			Virtual Ward Case study evaluations	11
4	Hakim R. Realising the potential of virtual wards. NHS Confederation. 2023.	Report	Online	x	x	x	x	x			Primary Studies	5
5	BGS. Bringing hospital care home: Virtual Wards and Hospital at Home for older people. Position statement.; 2022.	Position Statement	Online	x	x	x	x
6	Royal Pharmaceutical Society. RPS Interim professional standards for pharmacy services in 'hospital at home' including virtual wards. 2023	Guidance	Online	x	x
7	Hutchings R and Edwards N “Virtual wards: the lessons so far and future priorities”. Nuffield Trust long read. 2023	Report	Online	x	x	x	x	x
8	Royal College of Physians. The RCP view: Hospital at Home and virtual wards. Royal College of Physians. 2023 [cited 2024 Jan 8] Available from: https://www.rcplondon.ac.uk/guidelines-policy/rcp-view-hospital-home-and-virtual-wards	Policy	Online	x	x	x	x
9	NHS. Guidance Note: Frailty Virtual Ward (Hospital at Home for Those Living with Frailty). National Health Service; 2021. [cited 2024 Feb 19] Available at: https://www.england.nhs.uk/wp-content/uploads/2021/12/ B1207-ii-guidance-note-frailty-virtual-ward.pdf	Guidance	Via citation searching (Norman et al 2023)	x	x	x	x	x
10	BGS. RightTime,RightPlace:UrgentCommunity-Based Care for Older People. British Geriatric Society. 2021. [cited 2024 Feb 20] Available from: https://www.bgs.org.uk/righttimerightplace	Position Statement	Via citation searching (Norman et al 2023)	x	x	x
11	NHS England. GIRFT. Making the most of virtual wards, including Hospital at Home. 2023 [cited 2024 Feb 29] https://gettingitrightfirsttime.co.uk/wp-content/uploads/2023/11/Making-the-most-of-virtual-wards-incl-heart-failure-FINAL-V2-November-2023.pdf	Guidance	Online	x	x
12	Barr T, Virtual Wards:Achieving the Ambition,Delivering the Benefits. HomeLink Healthcare. 2024	white paper (report)	Online (Homelink Healthcare)	x		x	x	x
13	Norman G, Bennett P, Vardy ERLC. Virtual wards: a rapid evidence synthesis and implications for the care of older people. Age and Ageing. 2023;52(1):afac319.	Rapid Evidence Synthesis	Online	x	x	x	x	x
14	Westby M, Ijaz S, Savović J, McLeod H, Dawson S, Welsh T Rapid realist review of virtual wards for people with frailty. medRxiv. 2023; doi: https://doi.org/10.1101/2023.04.18.23288729 [Preprint].	Realist Review	Online	x	x	x	x	x
15	Health Innovation Network (SouthLondon). Rapid Evaluation of Croydon Virtual Ward Model. 2021.	Mixed Methods Evaluation	Online	x	x	x	x	x
16	Prosser-Snelling E, Wells E, Shemko M. NNUH Virtual Ward Final Report. Norfolk and Norwich University Hospitals NHS Foundation Trust. 2022	Mixed Methods Evaluation	Online	x		x	x
17	Mid and South Essex Integrated Care System. Rapid Evaluation of Mid & South Essex ICS Virtual Hospital. 2022	Mixed Methods Evaluation	Online	x	x	x		x
18	South and West Hertfordshire Health and Care Partnership. Evaluation Report, Chronic obstructive pulmonary disease (COPD) Virtual Ward. Innovation Collaborative for digital health. 2023	Mixed Methods Evaluation	Online	x	x	x	x
19	Kent Surrey Sussex Academic Health Science Network. Northamptonshire Virtual Wards. KSS Insights. 2022	Mixed Methods Evaluation	Online	x	x	x	x	x
20	Innovation Collaborative. Developing virtual wards to manage long term conditions across the Midlands. The AHSN Network. 2021	AHSN/ NHSX Case study report	Online	x	x	x	x	x
21	The Innovation Agency, Applied Research Collaborative Northwest, Merseycare, NHSE Northwest, Cheshire and Mersey ICB and Healthier Lancashire ICB . Rapid Evaluation of Virtual Wards Cheshire and Mersey. 2022	Rapid Evaluation	Online	x	x	x	x
22	Elliot S, Winter G, Ridge W. Final Evaluation of the Leeds Virtual Ward (Frailty). Health and Care Evaluation Service. Leeds Clinical Commissioning Group. 2021	Mixed Methods Evaluation	Via stakeholder contact	x	x	x	x	x
23	Player R and Andrews N, Evaluation of the use, applicability and acceptability of digital remote monitoring for people living with frailty in the community, to inform development of frailty virtual wards. Wessex NHS Insights Prioritisation Programme (NIPP). 2023	Mixed Methods Evaluation	online	x	x	x	x
24	Swift J, O’Kelly N, Barker C, Woodward A, Ghosh S. An Economic Evaluation of a virtual Covid Ward in Leicester, Leicestershire, and Rutland. 2022. doi: https://doi.org/10.1101/2022.06.27.22276736	Observational case-study (economic evaluation)	online	x		x
25	HomeLink Healthcare. Collaboration with four NHS organisations frees up two hospital wards every day. Case Study. HomeLink Healthcare. 2023	Case study	online	x		x	x	x
26	Lewis C, O’Caoimh R, Patton D, O’Connor T, Moore Z, Nugent LE. Risk prediction for adverse outcomes for frail older persons with complex healthcare and social care needs admitted to a community virtual ward model. Clinical interventions in aging. 2020 Jun 22:915-26.	Primary study - experimental correlational design (Dublin, Northern Ireland)	Via citation searching (Westby et al 2023)	x	x		x
27	Vindrola-Padros C, Singh KE, Sidhu MS, Georghiou T, Sherlaw-Johnson C, Tomini SM, Inada-Kim M, Kirkham K, Streetly A, Cohen N, Fulop NJ. Remote home monitoring (virtual wards) for confirmed or suspected COVID-19 patients: a rapid systematic review. EClinicalMedicine. 2021 Jul 1;37.	Rapid systematic review (includes models led across seven countries )	Via citation searching (Norman et al 2023)	x	x	x	x
28	Singh S, Gray A, Shepperd S, Stott DJ, Ellis G, Hemsley A, Khanna P, Ramsay S, Schiff R, Tsiachristas A, Wilkinson A. Is comprehensive geriatric assessment hospital at home a cost-effective alternative to hospital admission for older people?. Age and Ageing. 2022 Jan;51(1):afab220.	RCT	Via citation searching (Norman et al 2023)	x	x	x	x
29	Shepperd S, Butler C, Cradduck-Bamford A, Ellis G, Gray A, Hemsley A, Khanna P, Langhorne P, Mort S, Ramsay S, Schiff R. Is comprehensive geriatric assessment admission avoidance hospital at home an alternative to hospital admission for older persons? A randomized trial. Annals of internal medicine. 2021 Jul;174(7):889-98.	RCT (same trial as above)	Via citation searching (Norman et al 2023)	x	x	x
30	McGowan LJ, Graham F, Lecouturier J, Goffe L, Echevarria C, Kelly MP, Sniehotta FF. The Views and Experiences of Integrated Care System Commissioners About the Adoption and Implementation of Virtual Wards in England: Qualitative Exploration Study. Journal of Medical Internet Research. 2024 Nov 27;26:e56494.	Primary Study - qualitative semi-structured interviews - ICS's	sent by colleague	x	x	x	x

## Sheet: Sheet1 (2)
Number	Document / source of information	Document Type	Source	Intervention Inputs	Activities (Processes / Actions)	Outputs	Outcomes	Impacts			Colour code	Type of evidence	Number (n)
1	NHSE Mar 2022. Virtual ward including Hospital at Home: Supporting information.	Guidance	Online	x	x	x	x	x				Guidance /Policy/ Reports	12
2	NHSE _Apr 2022 Supporting information for ICS leads Enablers for success: virtual wards including hospital at home	Guidance	Online	x	x	x	x	x				Reviews/ Evidence synthesis (Secondary literature)	2
3	NHSE_SEPT 2022 NHSE Guidance on Pharmacy Services and Medicines Use within Virtual Wards (including Hospital at Home)	Guidance	Online	x	x	x	x	x				virtual Ward Case study evaluations	11
4	Hakim R_2023 Realising the potential of virtual wards. NHS confederation	Report	Online	x	x	x	x	x				Primary Studies	5
5	BGS_Aug 2022 Bringing hospital care home: Virtual Wards and Hospital at Home for older people.	Position Statement	Online	x	x	x	x
6	RPS_Sept 2023 RPS interim professional standards for pharmacy services in 'hospital at home' including virtual wards	Guidance	Online	x	x
7	Nuffield_2023 Hutchings R and Edwards N (2023) “Virtual wards: the lessons so far and future priorities”. Nuffield Trust long read	Report	Online	x	x	x	x	x
8	RCP view https://www.rcplondon.ac.uk/guidelines-policy/rcp-view-hospital-home-and-virtual-wards	Policy	Online	x	x	x	x
9	Frailty VW _2021 NHS. Guidance Note: Frailty Virtual Ward (Hospital at Home for Those Living with Frailty). Available at: https://www.england.nhs.uk/wp-content/uploads/2021/12/ B1207-ii-guidance-note-frailty-virtual-ward.pdf	guidance	Via citation searching (Norman et al 2023)	x	x	x	x	x
10	BGS_2021 (note- good resource for urgent care options and diff terminology)	Position Statement	Via citation searching (Norman et al 2023)	x	x	x
11	GIRFT_Nov 2023 https://gettingitrightfirsttime.co.uk/wp-content/uploads/2023/11/Making-the-most-of-virtual-wards-incl-heart-failure-FINAL-V2-November-2023.pdf	Guidance	Online	x	x
12	Barr_2024	white paper (report)	Online (Homelink healthcare)	x		x	x	x
13	Norman et al_2023 Virtual wards: A rapid evidence synthesis and implications for the care of older people.	Rapid Evidence Synthesis	Online	x	x	x	x	x
14	Westby_2023 Rapid realist review of virtual wards for people with frailty. Westby et al (April 2023) doi: https://doi.org/10.1101/2023.04.18.23288729 (PRE-PRINT)	Realist Review	Online	x	x	x	x	x
15	Croydon	Mixed Methods Evaluation	Online	x	x	x	x	x
16	NNUH _Aug 22	Mixed Methods Evaluation Quant- Retrospective cohort study	Online	x		x	x
17	Mid and South Essex_Aug 22	Mixed Methods Evaluation contains logic model - pg 9.	Online	x	x	x		x
18	SAW Hertfordshire COPD VW_sept 23	Mixed Methods Evaluation- Quant, Qual and economic assessment	Online	x	x	x	x
19	Northamptonshire_Feb 2022	Mixed Methods Evaluation	Online	x	x	x	x	x
20	Midlands_Case Study 2021	AHSN/ NHSX Case study report	Online	x	x	x	x	x
21	Cheshire and Mersey_Sept 22 includes Logic model pg4	covid VW Rapid Evaluation (and systematic review?) to support developing a standard set of metrics	Online	x	x	x	x
22	Leeds 1 oct 2021	Mixed Methods Evaluation	via VW consultant pharmacist	x	x	x	x	x
23	Wessex Evaluation	Mixed Methods Evaluation	online	x	x	x	x
24	Leicester _June 2022	Observational case-study (economic evaluation)	online	x		x
25	NW-ICS-case-study_March 23	Case study	online	x		x	x	x
26	Lewis 2020 (North Dublin, Ireland)	Primary study - experimental correlational design	Via citation searching (Westby et al 2023)	x	x		x
27	Vindrola-Padros_2021 (includes models led across seven countries )	Rapid systematic review	Via citation searching (Norman et al 2023)	x	x	x	x
28	Singh et al _2022 admission avoidance H@H with CGA	RCT	Via citation searching (Norman et al 2023)	x	x	x	x
29	shepherd et al_2021 (Admissions avoidance) related to same RCT above?	RCT (same trial as above)	Via citation searching (Norman et al 2023)	x	x	x
30	VW Policy Behavioural Science Report_Sep 2023	Primary Study - qualitative semi-structured interviews - ICS's	sent by colleague	x	x	x	x
