# Supplementary material for: Hospital at home (virtual wards): developing a logic model and dark logic model
Source: BMC Health Serv Res. 2025 May 17;25:714. doi: 10.1186/s12913-025-12872-w (PMC12085072; doi:10.1186/s12913-025-12872-w)
Supplement: Supplementary file 5 — Supplementary Material 5: Appendix 5. Focus group- Summary of data. [file 12913_2025_12872_MOESM5_ESM.xlsx]

## Sheet: FG short summary
Code	Quote Examples
Continuous funding	"specifying 'continuous funding' " [P1] "where I'm working at the moment because it's not a continuous funding and people are in fixed contracts. They just keep leaving" [P4] "It falls on its face and we are quite short staffed just because it's fixed term and people learn and people just move on unless they make it a continuous funding" [P4] [cost related to patient voice- patient input] " there…
Patient preference/ choice	"we make a big assumption that there is a patient preference to be at home, don't we..?" and that "the cost is cheaper outside of hospitals as well" [P2] "consent is one of the first things as to whether or not they can go on" [P1]
Patient voice	"Is it worth having a patient input separate? Would you have a separate thing altogether not included in the funding, or does that need funding as well to make sure that you've got people to engage the patients to get them?" [P1] "so maybe in inputs you've got buy in and you've got clinicians trust and cross sector, maybe you need to add patient voice into that....cos if you are setting up new se…
Communication Challenges	"For me, I'm just thinking about the challenges that we've had around transparency and all of the clinicians involved with the patient's care having access to whichever EPR you happened to be using." [P1] "if there was a system that was used across primary and secondary care, I know it's, …the like the you know, the Holy Grail almost. " [P1] " it would just make things so much better, safer, more…
Communication between [teams] on and off virtual wards.	Adding another level of communication "It's that another level to that communication that perhaps the clinicians just don't have....that's not going to be a team handing something over that's going to be people looking for the information across different systems, isn't it?" [P1] "..most errors I see are not with the care that the patient receives at home or, you know, inappropriate referrals or …
Lack of awareness and responsibilities of care	"But I think it's that lack of awareness and lack of knowledge of actually what is the frailty virtual ward service and what does that involve and what you know like some GPs are quite good in saying oh actually, you're managed under the frailty ward service," [P4] "So I think it's just kind of understanding where do we actually sit?. Do we sit in the community....Is that we're interim, but I thi…
Medical Oversight	"I think that's a really important thing to have in there because you've got to make decisions about what you can and can't treat safely in the right place and you need medical oversight for that. ..So I think as a wide system level, that's also an important thing to have. " [P2]
Health Inequalities	"It depends what the ask is from government. So if the government decides that the thing that they're going to measure the success of virtual wards on is bed days saved from the hospital, then...Logic dictates that.. [you would] be able to manage with a with a set team of people you're going to be able to manage a larger number and a greater population density area.. than a sparser one. " [P1] "n…
capacity in acute settings	"The reducing the health inequalities almost is a push and pull against the increased capacity in the acute settings." [P1] ""I apply it to different virtual wards that we run…..in the heart failure one you know the patients are absolutely receiving hospital level care ...and if they were not on our ward, they would be in hospital...some of them from a surgical point of view.. it's more about mak…
Social care and VCSE organisational input	"We've got AGE UK on our board, so they're in the input section.. they were there for right from the start. You know, as like a collaborator in how to set up the process so..And social care was also involved in that as well. ...they've been in our mdts and it's sort of they don't need to be there on a day-to-day basis, but they were, Very much brought in at the management level. ," [P2] ""they ha…
Logic model challenges	"This is not straightforward . This is complicated …It's a complicated piece of work" [P1]
Level of detail	I like the detail and if I was actually going to use this as a model, I'm going into such great detail like depth. I'm quite happy to have that. "But yeah, but if I was using it for work I would be happy that somebody had put all that detail into it. " [P2]
